# Supplementary material for: Faba Bean (Vicia faba L. minor) Bitterness: An Untargeted Metabolomic Approach to Highlight the Impact of the Non-Volatile Fraction
Source: Metabolites. 2023 Aug 21;13(8):964. doi: 10.3390/metabo13080964 (PMC10456379; doi:10.3390/metabo13080964)
Supplement: Supplementary file 1 [file metabolites-13-00964-s001.zip]

Archive with 1 entries (1 files):
- metabolites-2565851-supplementary.pdf
